# Supplementary material for: Effect of High-Pressure Processing Pretreatment on the Textural Properties of Cooked Nuovo Maratelli Rice
Source: Foods. 2024 Dec 15;13(24):4052. doi: 10.3390/foods13244052 (PMC11727724; doi:10.3390/foods13244052)
Supplement: Supplementary file 1 [file foods-13-04052-s001.zip]

Archive with 1 entries (1 files):
- foods-3344452-supplementary.pdf
